# Supplementary material for: The Effect of Supplementation with Weizmannia coagulans Strain SANK70258 to Coccidia-Infected Broilers Is Similar to That of a Coccidiostat Administration
Source: Vet Sci. 2022 Aug 3;9(8):406. doi: 10.3390/vetsci9080406 (PMC9416079; doi:10.3390/vetsci9080406)
Supplement: Supplementary file 1 [file vetsci-09-00406-s001.zip]

Archive with 2 entries (2 files):
- Supplementary Tables S1-S3.xlsx
- Supplementary Figures S1 and S2.pdf
